# Supplementary material for: Deep Learning-Based Segmentation of Post-Mortem Human’s Olfactory Bulb Structures in X-ray Phase-Contrast Tomography
Source: Tomography. 2022 Jul 22;8(4):1854–68. doi: 10.3390/tomography8040156 (PMC9331385; doi:10.3390/tomography8040156)
Supplement: Supplementary file 1 [file tomography-08-00156-s001.zip]

Archive with 1 entries (1 files):
- tomography-1731878-supplementary.pdf
